# Supplementary material for: Study on the Antioxidant Activity of Fermented Broad Bean–Mulberry Composite Juice Based on In Vitro Digestion and Non-Targeted Metabolomic Analysis
Source: Foods. 2026 Mar 11;15(6):991. doi: 10.3390/foods15060991 (PMC13024891; doi:10.3390/foods15060991)
Supplement: Supplementary file 1 [file foods-15-00991-s001.zip]

Archive with 1 entries (1 files):
- foods-4092734-supplementary.pdf
